# Supplementary material for: Variables Associated with Coronavirus Disease 2019 Vaccine Hesitancy Amongst Patients with Neurological Disorders
Source: Infect Dis Rep. 2021 Aug 30;13(3):763–810. doi: 10.3390/idr13030072 (PMC8482072; doi:10.3390/idr13030072)
Supplement: Supplementary file 1 [file idr-13-00072-s001.zip]

Archive with 1 entries (1 files):
- idr-1280751-supplementary.pdf
